# Supplementary material for: Preparation of Large Conjugated Polybenzimidazole Fluorescent Materials and Their Application in Metal Ion Detection
Source: Polymers (Basel). 2021 Sep 14;13(18):3091. doi: 10.3390/polym13183091 (PMC8472194; doi:10.3390/polym13183091)
Supplement: Supplementary file 1 [file polymers-13-03091-s001.zip]

Archive with 1 entries (1 files):
- polymers-1365537-supplementary.pdf
